# Supplementary material for: Seasonal Patterns of Nitrogen and Phosphorus Limitation in Four German Lakes and the Predictability of Limitation Status from Ambient Nutrient Concentrations
Source: PLoS One. 2014 Apr 22;9(4):e96065. doi: 10.1371/journal.pone.0096065 (PMC3996004; doi:10.1371/journal.pone.0096065)
Supplement: Table S1 — Monitoring data for the four studied lakes. Layer (e = just the epilimnion was sapmled; whole water column was sampled); SRP_µgL (Soluble reactive phosphorus in µg P L−1); NOtotal_N_µGL (Nitrate+Nitrite in µg N L−1); NH4_N_µgL (Ammonia in µg N L−1); DIN_µgL (NOtotal_N_µGL+NH4_N_µgL in µg N L−1); TP_µgL (Total phosphorus in µg P L−1); TN_µgL (Total nitrogen in µg N L−1); DIN_SRP (DIN:SRP mass ratio); DIN_TP (DIN:TP mass ratio); TN_TP (TN:TP mass ratio); Imix (average light intensity integrated over the mixing depth in µmol photons s−1 m−2); Biovolume_total (Total phytoplankton biovolume in mm3 L−1); Biovolume_cyanobacteria (Cyanobacteria biovolume in mm3 L−1); Biovolume_nostocales (Nostocales biovolume in mm3 L−1). (CSV) [file pone.0096065.s001.csv]

Date	Lake	Layer	Experiment_number	SRP_µgL	NOtotal_N_µgL	NH4_N_µgL	DIN_µgL	TP_µgL	TN_µgL	DIN_SRP	DIN_TP	TN_TP	Imix_µmol_photons_m2s	Chlrophylla_(+N)_µgL	Chlrophylla_(+P)_µgL	Biovolume_total	Biovolume_cyanobacteria	Biovolume_nostocales
04.04.2011	LAN	x	NA	9.6	74.4	71.9	146.3	75.7	1250	15.23958333	1.932628798	16.51254954	97.44449	NA	NA	NA	NA	NA
18.04.2011	LAN	x	1	4.9	12.3	68.9	81.2	54.247	893	16.57142857	1.496856969	16.46173982	82.27568	46.99666667	62.32	4.71168753	2.21550197	0.00977716
02.05.2011	LAN	x	2	3.7	10.7	55.6	66.3	61.604	718	17.91891892	1.076228816	11.65508733	123.17959	54.86	51.2	15.03761013	6.55092141	0.28674776
16.05.2011	LAN	x	3	5.2	12.6	57.8	70.4	56.92166667	744	13.53846154	1.236787398	13.07059409	111.7139	48.26666667	38.71666667	5.41528927	2.5849958	0.14116965
30.05.2011	LAN	x	4	5	7.9	67.6	75.5	74.46166667	1172	15.1	1.013944535	15.73964232	105.98756	97.4	60.52333333	10.04824534	7.57080761	2.20224391
14.06.2011	LAN	x	5	4.5	28.7	53.9	82.6	70.77233333	674	18.35555556	1.167122746	9.523495528	106.74484	96.77666667	61.09333333	12.4239278	7.57456804	0.8919955
27.06.2011	LAN	x	6	5	7	130	137	68.49166667	756	27.4	2.000243339	11.03783915	85.00146	67.62666667	47.63	16.92095653	12.73592007	1.86828917
11.07.2011	LAN	x	7	5	19.1	56.2	75.3	69.441	908	15.06	1.084373785	13.07584856	105.99562	63.08	49.99333333	11.30939936	7.30423577	1.90671875
25.07.2011	LAN	x	8	4.3	4.7	52.1	56.8	70.86	719.5	13.20930233	0.801580581	10.15382444	99.53175	65.78666667	52.31666667	15.52904515	9.66391626	2.69902689
08.08.2011	LAN	x	9	6.3	32.2	56.9	89.1	56.83433333	755	14.14285714	1.567714351	13.28422374	78.29196	54.55333333	41.77	7.77421014	4.44497805	1.3020579
23.08.2011	LAN	x	10	5.3	4.8	57.7	62.5	52.29366667	593	11.79245283	1.195173412	11.33980533	98.47088	59.97	46.53666667	12.52127219	7.45855043	1.95279451
05.09.2011	LAN	x	11	5.3	2.6	56.8	59.4	NA	NA	11.20754717	NA	NA	83.16391	65.78666667	52.31666667	11.35479723	8.04585818	1.62300712
21.09.2011	LAN	x	12	3.7	3	53.9	56.9	40.07933333	862.6666667	15.37837838	1.419684293	21.52397745	68.33146	53.00666667	37.84	12.4745389	7.76665196	1.68225445
28.03.2011	MUEG	x	NA	6	1310	15	1325	49	2300	220.8333333	27.04081633	46.93877551	40.16918201	NA	NA	1.7804	0.0077	0
04.04.2011	MUEG	x	1	5	1100	15	1115	44	1800	223	25.34090909	40.90909091	60.28748706	26.41666667	43.10666667	1.8992	0.0116	0
11.04.2011	MUEG	x	NA	8	1000	15	1015	59	2000	126.875	17.20338983	33.89830508	72.00403835	NA	NA	2.1045	0.0059	0
18.04.2011	MUEG	e	2	4	900	15	915	45	1800	228.75	20.33333333	40	74.74105513	49.56333333	62.38666667	4.9379	0.002	0
26.04.2011	MUEG	e	NA	3	520	15	535	52	1300	178.3333333	10.28846154	25	82.76279737	NA	NA	10.9671	0.0126	0
02.05.2011	MUEG	e	3	3	410	30	440	59	1400	146.6666667	7.457627119	23.72881356	99.14383053	58.34	109.64	12.17115	0.0076	0
09.05.2011	MUEG	x	NA	3	220	30	250	44	1200	83.33333333	5.681818182	27.27272727	88.09691565	NA	NA	6.2465	0.0043	0
16.05.2011	MUEG	x	4	9	140	110	250	42	1000	27.77777778	5.952380952	23.80952381	95.18399004	6.62	8.646666667	0.58757	0.0114	0
23.05.2011	MUEG	e	NA	6	160	40	200	68	840	33.33333333	2.941176471	12.35294118	121.6968272	NA	NA	4.5467	0.0013	0
30.05.2011	MUEG	x	5	16	40	110	150	67	1200	9.375	2.23880597	17.91044776	153.9042077	NA	NA	1.3087	0	0
06.06.2011	MUEG	e	NA	16	40	70	110	64	890	6.875	1.71875	13.90625	191.3940801	NA	NA	2.8605	0.0089	0
14.06.2011	MUEG	e	6	56	50	90	140	84	960	2.5	1.666666667	11.42857143	198.1627888	NA	NA	1.94315	0.00625	0
20.06.2011	MUEG	x	NA	79	60	300	360	142	1060	4.556962025	2.535211268	7.464788732	162.4265002	NA	NA	0.5275	0.0423	0
27.06.2011	MUEG	e	7	74	100	130	230	135	1100	3.108108108	1.703703704	8.148148148	114.3502328	NA	NA	3.9177	0.0981	0.0186
04.07.2011	MUEG	x	NA	82	70	170	240	158	1130	2.926829268	1.518987342	7.151898734	84.74919252	NA	NA	2.3814	0.296	0
11.07.2011	MUEG	e	8	36	5	15	20	110	890	0.555555556	0.181818182	8.090909091	82.3077634	73.50666667	57.96333333	8.6917	0.1477	0.074
18.07.2011	MUEG	x	NA	78	10	15	25	160	890	0.320512821	0.15625	5.5625	80.67787825	NA	NA	2.4892	0.27	0.0497
25.07.2011	MUEG	x	9	108	40	200	240	187	1000	2.222222222	1.28342246	5.347593583	56.00802395	NA	NA	0.648423	0.1691	0
01.08.2011	MUEG	x	NA	109	30	170	200	176	1100	1.834862385	1.136363636	6.25	48.13025071	NA	NA	1.17129	0.1889	0.0153
08.08.2011	MUEG	e	10	73	10	80	90	136	670	1.232876712	0.661764706	4.926470588	67.71493262	NA	NA	2.2475	0.3239	0.0886
15.08.2011	MUEG	x	NA	87	100	70	170	162	990	1.954022989	1.049382716	6.111111111	73.54251817	NA	NA	1.9967	0.3461	0.0592
22.08.2011	MUEG	e	11	65	40	50	90	142	880	1.384615385	0.633802817	6.197183099	60.74220833	NA	NA	3.665	1.0709	0.5036
29.08.2011	MUEG	e	NA	94	30	110	140	177	1100	1.489361702	0.790960452	6.214689266	56.43132304	NA	NA	6.0116	1.636	1.1881
05.09.2011	MUEG	e	12	70	10	40	50	150	920	0.714285714	0.333333333	6.133333333	51.45294058	123.2166667	52.22666667	8.2731	1.7099	0.4754
12.09.2011	MUEG	x	NA	78	30	15	45	159	940	0.576923077	0.283018868	5.911949686	40.169989	NA	NA	13.6943	2.781	1.6405
19.09.2011	MUEG	x	13	72	40	15	55	140	760	0.763888889	0.392857143	5.428571429	33.22636592	54.84666667	33.23666667	7.0227	0.6087	0.1784
26.09.2011	MUEG	e	NA	69	10	15	25	116	850	0.362318841	0.215517241	7.327586207	41.09826455	NA	NA	3.9684	0.6549	0.1859
28.03.2011	SCH	x	1	10.8	211.2	48.4	259.6	50.8	802	24.03703704	5.11023622	15.78740157	38.58453	NA	NA	3.70576749	0	0
11.04.2011	SCH	x	NA	6.4	78.5	41	119.5	35.4	765	18.671875	3.375706215	21.61016949	50.21442	NA	NA	NA	NA	NA
26.04.2011	SCH	e	2	8.7	11.5	21.5	33	14.189	710.5	3.793103448	2.325745296	50.07400099	90.8268	20.62666667	23.68333333	1.6984923	0.0023058	0
09.05.2011	SCH	e	3	7.1	33.8	26.2	60	23.478	594	8.450704225	2.555583951	25.30028111	132.23732	9.733333333	11.16666667	1.57955863	0.01758071	0
23.05.2011	SCH	e	4	5.7	6.9	23.9	30.8	24.471	345	5.403508772	1.258632667	14.09832046	143.52802	9.773333333	10.75	2.37791083	0.04392508	0.02867208
06.06.2011	SCH	e	5	6.05	39.15	33.65	72.8	14.145	651	12.03305785	5.146694945	46.0233298	219.26575	2.77	3.5	0.59233293	0.02145993	0.0006732
21.06.2011	SCH	e	6	4	7	56.3	63.3	17.51833333	469	15.825	3.613357436	26.7719532	160.17281	5.786666667	6.213333333	0.97698604	0.06495417	0.0003366
04.07.2011	SCH	e	7	6.2	13.2	49.5	62.7	22.408	359	10.11290323	2.798107819	16.02106391	121.79375	8.35	9.553333333	1.86943952	0.14945972	0.07343351
13.07.2011	SCH	e	NA	4.1	3.5	43	46.5	29.2	470	11.34146341	1.592465753	16.09589041		NA	NA	NA	NA	NA
19.07.2011	SCH	e	8	3.5	1.9	44.4	46.3	10.37976667	610	13.22857143	4.460601232	58.76818038	107.26154	8.34	8.826666667	1.42555207	0.6303023	0.42195893
01.08.2011	SCH	e	9	4.35	13.7	52.6	66.3	23.336	500	15.24137931	2.841103874	21.42612273	60.73342	16.59333333	14.04333333	2.42935992	1.23237697	1.05181671
15.08.2011	SCH	e	10	3.65	6.5	56.7	63.2	22.5	568	17.31506849	2.808888889	25.24444444	56.19787	16.83	21.16666667	2.37397141	1.26859338	1.09746529
29.08.2011	SCH	e	11	3.3	5	194.6	199.6	22.63733333	646	60.48484848	8.817292969	28.53693015	73.16928	9.116666667	14.51	3.0986017	2.07544214	1.74251434
12.09.2011	SCH	e	12	2.8	21.9	96.8	118.7	23.9	452	42.39285714	4.966527197	18.91213389	68.2486	11.81666667	15.53666667	1.77519123	0.32549604	0.1289077
26.09.2011	SCH	e	13	6.8	17.35	56.1	73.45	27.058	619	10.80147059	2.714539138	22.87678321	49.80963	10.10666667	9.26	2.30493551	0.61978677	0.05007959
28.03.2011	UH	e	NA	5	1410	30	1440	78	1800	288	18.46153846	23.07692308	25.49110043	NA	NA	6.148666496	0.031031299	0
12.04.2011	UH	e	1	18	1180	50	1230	64	1800	68.33333333	19.21875	28.125	46.63887602	32.65	47.97	6.571873643	0.037531462	0
27.04.2011	UH	e	NA	5	800	10	810	63	1200	162	12.85714286	19.04761905	62.79000832	NA	NA	21.04119992	0.039931177	0.004281256
11.05.2011	UH	e	2	5	690	10	700	50	1200	140	14	24	67.4879761	35.44333333	50.95666667	18.66784468	0	0
24.05.2011	UH	e	3	5	570	90	660	69	1400	132	9.565217391	20.28985507	77.96800065	47.31	61.37666667	7.859634463	0	0
07.06.2011	UH	e	4	5	440	40	480	56	1300	96	8.571428571	23.21428571	95.79848626	NA	NA	10.08318062	0.057156656	0.057156656
21.06.2011	UH	e	5	48	620	280	900	110	1300	18.75	8.181818182	11.81818182	61.41289986	NA	NA	14.66604892	0	0
05.07.2011	UH	e	6	68	600	280	880	130	1340	12.94117647	6.769230769	10.30769231	56.79941927	NA	NA	1.037836998	0.370063995	0.046983209
19.07.2011	UH	e	7	100	790	310	1100	160	1700	11	6.875	10.625	69.16551898	NA	NA	7.267598859	0.714951552	0.173862347
03.08.2011	UH	e	8	88	640	130	770	150	1600	8.75	5.133333333	10.66666667	35.43272054	NA	NA	7.852688703	2.024259291	1.301362349
16.08.2011	UH	e	9	69	540	70	610	140	1600	8.84057971	4.357142857	11.42857143	45.94933152	135.2633333	121.6233333	12.0000037	1.436519052	0.809279087
30.08.2011	UH	e	10	88	610	230	840	180	1800	9.545454545	4.666666667	10	45.50935323	NA	NA	11.90707504	0.233663045	0.139115108
13.09.2011	UH	e	11	78	770	110	880	150	1500	11.28205128	5.866666667	10	35.28899996	NA	NA	8.352427378	0.126954226	0.082376478
28.09.2011	UH	e	NA	80	710	70	780	120	1200	9.75	6.5	10	54.05778527	NA	NA	2.953024906	0.468587106	0.045722326
