# Supplementary material for: Seasonal Patterns of Nitrogen and Phosphorus Limitation in Four German Lakes and the Predictability of Limitation Status from Ambient Nutrient Concentrations
Source: PLoS One. 2014 Apr 22;9(4):e96065. doi: 10.1371/journal.pone.0096065 (PMC3996004; doi:10.1371/journal.pone.0096065)
Supplement: Table S2 — Chlorophyll a concentrations at the end of the bioassays. Treatment_nutrients (Ctrl = no nutrient addition; N = addition of 500 µg N L−1 in the form of each 250 µg N L−1 (NH4)2SO4 and NaNO3; P = addition of 200 µg P L−1 in the form of KH2PO4; NP = addition of both nutrients like in the single nutrient additions); Treatment_light (Standard light = 100 µmol photons s−1 m−2; In situ light = average Imix - for deatils see material and methods); Chlorophyll_a (Chlorophyll a concentration at the end of the experiment in µg L−1). (CSV) [file pone.0096065.s002.csv]

Date	Experiment number	Lake	Nutrient treatment	Light treatment	Replicate	Chlorophyll a �gL
18.04.2011	1	LAN	Ctrl	Standard light	1	39.89
18.04.2011	1	LAN	NP	Standard light	1	72.28
18.04.2011	1	LAN	N	Standard light	1	45.06
18.04.2011	1	LAN	P	Standard light	1	50.73
18.04.2011	1	LAN	Ctrl	Standard light	2	44.57
18.04.2011	1	LAN	NP	Standard light	2	74.81
18.04.2011	1	LAN	N	Standard light	2	47.53
18.04.2011	1	LAN	P	Standard light	2	65.4
18.04.2011	1	LAN	Ctrl	Standard light	3	45.36
18.04.2011	1	LAN	NP	Standard light	3	75.31
18.04.2011	1	LAN	N	Standard light	3	48.4
18.04.2011	1	LAN	P	Standard light	3	70.83
04.04.2011	1	MUEG	Ctrl	In situ light	1	25.6
04.04.2011	1	MUEG	NP	In situ light	1	34.67
04.04.2011	1	MUEG	Ctrl	Standard light	1	28.18
04.04.2011	1	MUEG	NP	Standard light	1	39.77
04.04.2011	1	MUEG	N	Standard light	1	27.67
04.04.2011	1	MUEG	P	Standard light	1	35.51
04.04.2011	1	MUEG	Ctrl	In situ light	2	27.03
04.04.2011	1	MUEG	NP	In situ light	2	33.25
04.04.2011	1	MUEG	Ctrl	Standard light	2	29
04.04.2011	1	MUEG	NP	Standard light	2	46.32
04.04.2011	1	MUEG	N	Standard light	2	26.34
04.04.2011	1	MUEG	P	Standard light	2	47.85
04.04.2011	1	MUEG	Ctrl	In situ light	3	27.85
04.04.2011	1	MUEG	NP	In situ light	3	34.13
04.04.2011	1	MUEG	Ctrl	Standard light	3	27.86
04.04.2011	1	MUEG	NP	Standard light	3	46.51
04.04.2011	1	MUEG	N	Standard light	3	25.24
04.04.2011	1	MUEG	P	Standard light	3	45.96
28.03.2011	1	SCH	Ctrl	In situ light	1	21.11
28.03.2011	1	SCH	NP	In situ light	1	19.97
28.03.2011	1	SCH	Ctrl	Standard light	1	22.12
28.03.2011	1	SCH	NP	Standard light	1	21.99
28.03.2011	1	SCH	N	Standard light	1	23.46
28.03.2011	1	SCH	P	Standard light	1	22.8
28.03.2011	1	SCH	Ctrl	In situ light	2	21.68
28.03.2011	1	SCH	NP	In situ light	2	21.28
28.03.2011	1	SCH	Ctrl	Standard light	2	19.8
28.03.2011	1	SCH	NP	Standard light	2	21.53
28.03.2011	1	SCH	N	Standard light	2	23.24
28.03.2011	1	SCH	P	Standard light	2	21.72
28.03.2011	1	SCH	Ctrl	In situ light	3	22.62
28.03.2011	1	SCH	NP	In situ light	3	21.71
28.03.2011	1	SCH	Ctrl	Standard light	3	24.23
28.03.2011	1	SCH	NP	Standard light	3	22.18
28.03.2011	1	SCH	N	Standard light	3	22.76
28.03.2011	1	SCH	P	Standard light	3	21.05
12.04.2011	1	UH	Ctrl	In situ light	1	30.82
12.04.2011	1	UH	NP	In situ light	1	38.14
12.04.2011	1	UH	Ctrl	Standard light	1	31.52
12.04.2011	1	UH	NP	Standard light	1	36.16
12.04.2011	1	UH	N	Standard light	1	33.29
12.04.2011	1	UH	P	Standard light	1	49.27
12.04.2011	1	UH	Ctrl	In situ light	2	29.09
12.04.2011	1	UH	NP	In situ light	2	37.39
12.04.2011	1	UH	Ctrl	Standard light	2	31.58
12.04.2011	1	UH	NP	Standard light	2	54.92
12.04.2011	1	UH	N	Standard light	2	34.43
12.04.2011	1	UH	P	Standard light	2	51.67
12.04.2011	1	UH	Ctrl	In situ light	3	29.91
12.04.2011	1	UH	NP	In situ light	3	36.3
12.04.2011	1	UH	Ctrl	Standard light	3	28.78
12.04.2011	1	UH	NP	Standard light	3	49.86
12.04.2011	1	UH	N	Standard light	3	30.23
12.04.2011	1	UH	P	Standard light	3	42.97
02.05.2011	2	LAN	Ctrl	Standard light	1	35.48
02.05.2011	2	LAN	NP	Standard light	1	77.95
02.05.2011	2	LAN	N	Standard light	1	54.23
02.05.2011	2	LAN	P	Standard light	1	49.1
02.05.2011	2	LAN	Ctrl	Standard light	2	38.09
02.05.2011	2	LAN	NP	Standard light	2	78.71
02.05.2011	2	LAN	N	Standard light	2	54.97
02.05.2011	2	LAN	P	Standard light	2	48.87
02.05.2011	2	LAN	Ctrl	Standard light	3	40.11
02.05.2011	2	LAN	NP	Standard light	3	73.91
02.05.2011	2	LAN	N	Standard light	3	55.38
02.05.2011	2	LAN	P	Standard light	3	55.63
18.04.2011	2	MUEG	Ctrl	Standard light	1	46.24
18.04.2011	2	MUEG	NP	Standard light	1	63.85
18.04.2011	2	MUEG	N	Standard light	1	50.88
18.04.2011	2	MUEG	P	Standard light	1	58.73
18.04.2011	2	MUEG	Ctrl	Standard light	2	56.76
18.04.2011	2	MUEG	NP	Standard light	2	64.02
18.04.2011	2	MUEG	N	Standard light	2	49.83
18.04.2011	2	MUEG	P	Standard light	2	66.73
18.04.2011	2	MUEG	Ctrl	Standard light	3	49.33
18.04.2011	2	MUEG	NP	Standard light	3	66.87
18.04.2011	2	MUEG	N	Standard light	3	47.98
18.04.2011	2	MUEG	P	Standard light	3	61.7
26.04.2011	2	SCH	Ctrl	In situ light	1	19.81
26.04.2011	2	SCH	NP	In situ light	1	23.45
26.04.2011	2	SCH	Ctrl	Standard light	1	19.19
26.04.2011	2	SCH	NP	Standard light	1	20.79
26.04.2011	2	SCH	N	Standard light	1	20.49
26.04.2011	2	SCH	P	Standard light	1	23.37
26.04.2011	2	SCH	Ctrl	In situ light	2	20.67
26.04.2011	2	SCH	NP	In situ light	2	22.82
26.04.2011	2	SCH	Ctrl	Standard light	2	19.22
26.04.2011	2	SCH	NP	Standard light	2	20.43
26.04.2011	2	SCH	N	Standard light	2	20.33
26.04.2011	2	SCH	P	Standard light	2	23.18
26.04.2011	2	SCH	Ctrl	In situ light	3	21.35
26.04.2011	2	SCH	NP	In situ light	3	23.32
26.04.2011	2	SCH	Ctrl	Standard light	3	19.73
26.04.2011	2	SCH	NP	Standard light	3	21.17
26.04.2011	2	SCH	N	Standard light	3	21.06
26.04.2011	2	SCH	P	Standard light	3	24.5
11.05.2011	2	UH	Ctrl	Standard light	1	33.4
11.05.2011	2	UH	NP	Standard light	1	52.21
11.05.2011	2	UH	N	Standard light	1	35.58
11.05.2011	2	UH	P	Standard light	1	50.66
11.05.2011	2	UH	Ctrl	Standard light	2	33.5
11.05.2011	2	UH	NP	Standard light	2	53.61
11.05.2011	2	UH	N	Standard light	2	35.1
11.05.2011	2	UH	P	Standard light	2	49
11.05.2011	2	UH	Ctrl	Standard light	3	37.33
11.05.2011	2	UH	NP	Standard light	3	53.37
11.05.2011	2	UH	N	Standard light	3	35.65
11.05.2011	2	UH	P	Standard light	3	53.21
16.05.2011	3	LAN	Ctrl	Standard light	1	35.13
16.05.2011	3	LAN	NP	Standard light	1	76.75
16.05.2011	3	LAN	N	Standard light	1	48.74
16.05.2011	3	LAN	P	Standard light	1	39.72
16.05.2011	3	LAN	Ctrl	Standard light	2	36.37
16.05.2011	3	LAN	NP	Standard light	2	70.57
16.05.2011	3	LAN	N	Standard light	2	48.21
16.05.2011	3	LAN	P	Standard light	2	37.02
16.05.2011	3	LAN	Ctrl	Standard light	3	36.52
16.05.2011	3	LAN	NP	Standard light	3	72.64
16.05.2011	3	LAN	N	Standard light	3	47.85
16.05.2011	3	LAN	P	Standard light	3	39.41
02.05.2011	3	MUEG	Ctrl	Standard light	1	61.72
02.05.2011	3	MUEG	NP	Standard light	1	117.17
02.05.2011	3	MUEG	N	Standard light	1	56.55
02.05.2011	3	MUEG	P	Standard light	1	106.29
02.05.2011	3	MUEG	Ctrl	Standard light	2	62.59
02.05.2011	3	MUEG	NP	Standard light	2	124.8
02.05.2011	3	MUEG	N	Standard light	2	59.3
02.05.2011	3	MUEG	P	Standard light	2	106.83
02.05.2011	3	MUEG	Ctrl	Standard light	3	62.1
02.05.2011	3	MUEG	NP	Standard light	3	127.69
02.05.2011	3	MUEG	N	Standard light	3	59.17
02.05.2011	3	MUEG	P	Standard light	3	115.8
09.05.2011	3	SCH	Ctrl	Standard light	1	10.21
09.05.2011	3	SCH	NP	Standard light	1	12.44
09.05.2011	3	SCH	N	Standard light	1	9.14
09.05.2011	3	SCH	P	Standard light	1	10.99
09.05.2011	3	SCH	Ctrl	Standard light	2	10.35
09.05.2011	3	SCH	NP	Standard light	2	12
09.05.2011	3	SCH	N	Standard light	2	10.48
09.05.2011	3	SCH	P	Standard light	2	11.43
09.05.2011	3	SCH	Ctrl	Standard light	3	9.87
09.05.2011	3	SCH	NP	Standard light	3	12.26
09.05.2011	3	SCH	N	Standard light	3	9.58
09.05.2011	3	SCH	P	Standard light	3	11.08
24.05.2011	3	UH	Ctrl	Standard light	1	48.7
24.05.2011	3	UH	NP	Standard light	1	63.29
24.05.2011	3	UH	N	Standard light	1	47.56
24.05.2011	3	UH	P	Standard light	1	57.59
24.05.2011	3	UH	Ctrl	Standard light	2	45.73
24.05.2011	3	UH	NP	Standard light	2	64.3
24.05.2011	3	UH	N	Standard light	2	46.27
24.05.2011	3	UH	P	Standard light	2	64.22
24.05.2011	3	UH	Ctrl	Standard light	3	44.42
24.05.2011	3	UH	NP	Standard light	3	69.54
24.05.2011	3	UH	N	Standard light	3	48.1
24.05.2011	3	UH	P	Standard light	3	62.32
30.05.2011	4	LAN	Ctrl	Standard light	1	56.33
30.05.2011	4	LAN	NP	Standard light	1	117.95
30.05.2011	4	LAN	N	Standard light	1	95.35
30.05.2011	4	LAN	P	Standard light	1	60.22
30.05.2011	4	LAN	Ctrl	Standard light	2	58.38
30.05.2011	4	LAN	NP	Standard light	2	113.48
30.05.2011	4	LAN	N	Standard light	2	101
30.05.2011	4	LAN	P	Standard light	2	60.39
30.05.2011	4	LAN	Ctrl	Standard light	3	58.66
30.05.2011	4	LAN	NP	Standard light	3	115.44
30.05.2011	4	LAN	N	Standard light	3	95.85
30.05.2011	4	LAN	P	Standard light	3	60.96
16.05.2011	4	MUEG	Ctrl	Standard light	1	7.02
16.05.2011	4	MUEG	NP	Standard light	1	8.3
16.05.2011	4	MUEG	N	Standard light	1	6.63
16.05.2011	4	MUEG	P	Standard light	1	9.01
16.05.2011	4	MUEG	Ctrl	Standard light	2	6.15
16.05.2011	4	MUEG	NP	Standard light	2	9.44
16.05.2011	4	MUEG	N	Standard light	2	6.76
16.05.2011	4	MUEG	P	Standard light	2	8.28
16.05.2011	4	MUEG	Ctrl	Standard light	3	6.08
16.05.2011	4	MUEG	NP	Standard light	3	9.15
16.05.2011	4	MUEG	N	Standard light	3	6.47
16.05.2011	4	MUEG	P	Standard light	3	8.65
23.05.2011	4	SCH	Ctrl	Standard light	1	9.18
23.05.2011	4	SCH	NP	Standard light	1	11.7
23.05.2011	4	SCH	N	Standard light	1	9.78
23.05.2011	4	SCH	P	Standard light	1	10.77
23.05.2011	4	SCH	Ctrl	Standard light	2	9.27
23.05.2011	4	SCH	NP	Standard light	2	12.65
23.05.2011	4	SCH	N	Standard light	2	9.61
23.05.2011	4	SCH	P	Standard light	2	11.32
23.05.2011	4	SCH	Ctrl	Standard light	3	8.98
23.05.2011	4	SCH	NP	Standard light	3	12.97
23.05.2011	4	SCH	N	Standard light	3	9.93
23.05.2011	4	SCH	P	Standard light	3	10.16
07.06.2011	4	UH	Ctrl	In situ light	1	34.16
07.06.2011	4	UH	NP	In situ light	1	45.6
07.06.2011	4	UH	Ctrl	Standard light	1	38.11
07.06.2011	4	UH	NP	Standard light	1	54.48
07.06.2011	4	UH	N	Standard light	1	36.29
07.06.2011	4	UH	P	Standard light	1	51.07
07.06.2011	4	UH	Ctrl	In situ light	2	46.63
07.06.2011	4	UH	NP	In situ light	2	37.45
07.06.2011	4	UH	Ctrl	Standard light	2	29.72
07.06.2011	4	UH	NP	Standard light	2	49.77
07.06.2011	4	UH	N	Standard light	2	36.45
07.06.2011	4	UH	P	Standard light	2	51.96
07.06.2011	4	UH	Ctrl	In situ light	3	36.66
07.06.2011	4	UH	NP	In situ light	3	45.45
07.06.2011	4	UH	Ctrl	Standard light	3	50.58
07.06.2011	4	UH	NP	Standard light	3	37.26
07.06.2011	4	UH	N	Standard light	3	49.59
07.06.2011	4	UH	P	Standard light	3	35.63
14.06.2011	5	LAN	Ctrl	Standard light	1	60.32
14.06.2011	5	LAN	NP	Standard light	1	109.62
14.06.2011	5	LAN	N	Standard light	1	98.02
14.06.2011	5	LAN	P	Standard light	1	60.35
14.06.2011	5	LAN	Ctrl	Standard light	2	61.45
14.06.2011	5	LAN	NP	Standard light	2	105.29
14.06.2011	5	LAN	N	Standard light	2	97.95
14.06.2011	5	LAN	P	Standard light	2	61.36
14.06.2011	5	LAN	Ctrl	Standard light	3	61.73
14.06.2011	5	LAN	NP	Standard light	3	107.28
14.06.2011	5	LAN	N	Standard light	3	94.36
14.06.2011	5	LAN	P	Standard light	3	61.57
30.05.2011	5	MUEG	Ctrl	Standard light	1	7.09
30.05.2011	5	MUEG	NP	Standard light	1	6.73
30.05.2011	5	MUEG	N	Standard light	1	5.79
30.05.2011	5	MUEG	P	Standard light	1	6.09
30.05.2011	5	MUEG	Ctrl	Standard light	2	6.96
30.05.2011	5	MUEG	NP	Standard light	2	6.43
30.05.2011	5	MUEG	N	Standard light	2	6.34
30.05.2011	5	MUEG	P	Standard light	2	6.41
30.05.2011	5	MUEG	Ctrl	Standard light	3	6.9
30.05.2011	5	MUEG	NP	Standard light	3	5.37
30.05.2011	5	MUEG	N	Standard light	3	6.35
30.05.2011	5	MUEG	P	Standard light	3	6.09
06.06.2011	5	SCH	Ctrl	Standard light	1	2.83
06.06.2011	5	SCH	NP	Standard light	1	3.8
06.06.2011	5	SCH	N	Standard light	1	2.82
06.06.2011	5	SCH	P	Standard light	1	3.38
06.06.2011	5	SCH	Ctrl	Standard light	2	2.78
06.06.2011	5	SCH	NP	Standard light	2	3.87
06.06.2011	5	SCH	N	Standard light	2	2.63
06.06.2011	5	SCH	P	Standard light	2	3.61
06.06.2011	5	SCH	Ctrl	Standard light	3	2.81
06.06.2011	5	SCH	NP	Standard light	3	3.97
06.06.2011	5	SCH	N	Standard light	3	2.86
06.06.2011	5	SCH	P	Standard light	3	3.51
21.06.2011	5	UH	Ctrl	In situ light	1	43.74
21.06.2011	5	UH	NP	In situ light	1	43.74
21.06.2011	5	UH	Ctrl	Standard light	1	51.3
21.06.2011	5	UH	NP	Standard light	1	47.15
21.06.2011	5	UH	N	Standard light	1	43.6
21.06.2011	5	UH	P	Standard light	1	46.47
21.06.2011	5	UH	Ctrl	In situ light	2	44.32
21.06.2011	5	UH	NP	In situ light	2	45.44
21.06.2011	5	UH	Ctrl	Standard light	2	35.92
21.06.2011	5	UH	NP	Standard light	2	41.55
21.06.2011	5	UH	N	Standard light	2	45.81
21.06.2011	5	UH	P	Standard light	2	37.9
21.06.2011	5	UH	Ctrl	In situ light	3	41.32
21.06.2011	5	UH	NP	In situ light	3	12.9
21.06.2011	5	UH	Ctrl	Standard light	3	46.93
21.06.2011	5	UH	NP	Standard light	3	41.07
21.06.2011	5	UH	N	Standard light	3	46.64
21.06.2011	5	UH	P	Standard light	3	42.95
27.06.2011	6	LAN	Ctrl	Standard light	1	46.46
27.06.2011	6	LAN	NP	Standard light	1	84.96
27.06.2011	6	LAN	N	Standard light	1	67.89
27.06.2011	6	LAN	P	Standard light	1	49.04
27.06.2011	6	LAN	Ctrl	Standard light	2	42.66
27.06.2011	6	LAN	NP	Standard light	2	82.9
27.06.2011	6	LAN	N	Standard light	2	67.66
27.06.2011	6	LAN	P	Standard light	2	45.76
27.06.2011	6	LAN	Ctrl	Standard light	3	46.77
27.06.2011	6	LAN	NP	Standard light	3	82.69
27.06.2011	6	LAN	N	Standard light	3	67.33
27.06.2011	6	LAN	P	Standard light	3	48.09
14.06.2011	6	MUEG	Ctrl	Standard light	1	6.99
14.06.2011	6	MUEG	NP	Standard light	1	6.73
14.06.2011	6	MUEG	N	Standard light	1	6.14
14.06.2011	6	MUEG	P	Standard light	1	6.39
14.06.2011	6	MUEG	Ctrl	Standard light	2	6.19
14.06.2011	6	MUEG	NP	Standard light	2	7.01
14.06.2011	6	MUEG	N	Standard light	2	6.4
14.06.2011	6	MUEG	P	Standard light	2	6.25
14.06.2011	6	MUEG	Ctrl	Standard light	3	6.8
14.06.2011	6	MUEG	NP	Standard light	3	6.48
14.06.2011	6	MUEG	N	Standard light	3	5.84
14.06.2011	6	MUEG	P	Standard light	3	6.25
21.06.2011	6	SCH	Ctrl	Standard light	1	6.17
21.06.2011	6	SCH	NP	Standard light	1	9.39
21.06.2011	6	SCH	N	Standard light	1	6
21.06.2011	6	SCH	P	Standard light	1	5.98
21.06.2011	6	SCH	Ctrl	Standard light	2	6.02
21.06.2011	6	SCH	NP	Standard light	2	7.45
21.06.2011	6	SCH	N	Standard light	2	5.85
21.06.2011	6	SCH	P	Standard light	2	6.46
21.06.2011	6	SCH	Ctrl	Standard light	3	5.84
21.06.2011	6	SCH	NP	Standard light	3	7.73
21.06.2011	6	SCH	N	Standard light	3	5.51
21.06.2011	6	SCH	P	Standard light	3	6.2
05.07.2011	6	UH	Ctrl	In situ light	1	11.04
05.07.2011	6	UH	NP	In situ light	1	11.67
05.07.2011	6	UH	Ctrl	Standard light	1	14.47
05.07.2011	6	UH	NP	Standard light	1	14.36
05.07.2011	6	UH	N	Standard light	1	11.16
05.07.2011	6	UH	P	Standard light	1	13.67
05.07.2011	6	UH	Ctrl	In situ light	2	11.38
05.07.2011	6	UH	NP	In situ light	2	12.28
05.07.2011	6	UH	Ctrl	Standard light	2	13.39
05.07.2011	6	UH	NP	Standard light	2	12.73
05.07.2011	6	UH	N	Standard light	2	14.1
05.07.2011	6	UH	P	Standard light	2	11.58
05.07.2011	6	UH	Ctrl	In situ light	3	11.76
05.07.2011	6	UH	NP	In situ light	3	11.22
05.07.2011	6	UH	Ctrl	Standard light	3	12.27
05.07.2011	6	UH	NP	Standard light	3	13.47
05.07.2011	6	UH	N	Standard light	3	12.11
05.07.2011	6	UH	P	Standard light	3	13.05
11.07.2011	7	LAN	Ctrl	Standard light	1	46.24
11.07.2011	7	LAN	NP	Standard light	1	74.24
11.07.2011	7	LAN	N	Standard light	1	63.43
11.07.2011	7	LAN	P	Standard light	1	50.6
11.07.2011	7	LAN	Ctrl	Standard light	2	45.82
11.07.2011	7	LAN	NP	Standard light	2	74.32
11.07.2011	7	LAN	N	Standard light	2	63.99
11.07.2011	7	LAN	P	Standard light	2	49.34
11.07.2011	7	LAN	Ctrl	Standard light	3	46.61
11.07.2011	7	LAN	NP	Standard light	3	75.18
11.07.2011	7	LAN	N	Standard light	3	61.82
11.07.2011	7	LAN	P	Standard light	3	50.04
27.06.2011	7	MUEG	Ctrl	Standard light	1	27.39
27.06.2011	7	MUEG	NP	Standard light	1	25.9
27.06.2011	7	MUEG	N	Standard light	1	23.19
27.06.2011	7	MUEG	P	Standard light	1	25.86
27.06.2011	7	MUEG	Ctrl	Standard light	2	29.63
27.06.2011	7	MUEG	NP	Standard light	2	24.93
27.06.2011	7	MUEG	N	Standard light	2	25.05
27.06.2011	7	MUEG	P	Standard light	2	28.89
27.06.2011	7	MUEG	Ctrl	Standard light	3	28.74
27.06.2011	7	MUEG	NP	Standard light	3	24.85
27.06.2011	7	MUEG	N	Standard light	3	25.4
27.06.2011	7	MUEG	P	Standard light	3	28.26
04.07.2011	7	SCH	Ctrl	Standard light	1	8.02
04.07.2011	7	SCH	NP	Standard light	1	11.34
04.07.2011	7	SCH	N	Standard light	1	8.19
04.07.2011	7	SCH	P	Standard light	1	9.37
04.07.2011	7	SCH	Ctrl	Standard light	2	8.04
04.07.2011	7	SCH	NP	Standard light	2	10.69
04.07.2011	7	SCH	N	Standard light	2	8.85
04.07.2011	7	SCH	P	Standard light	2	9.29
04.07.2011	7	SCH	Ctrl	Standard light	3	8.31
04.07.2011	7	SCH	NP	Standard light	3	10.29
04.07.2011	7	SCH	N	Standard light	3	8.01
04.07.2011	7	SCH	P	Standard light	3	10
19.07.2011	7	UH	Ctrl	In situ light	1	8.96
19.07.2011	7	UH	NP	In situ light	1	12.4
19.07.2011	7	UH	Ctrl	Standard light	1	26.21
19.07.2011	7	UH	NP	Standard light	1	29.96
19.07.2011	7	UH	N	Standard light	1	33.89
19.07.2011	7	UH	P	Standard light	1	31.63
19.07.2011	7	UH	Ctrl	In situ light	2	10.73
19.07.2011	7	UH	NP	In situ light	2	11.45
19.07.2011	7	UH	Ctrl	Standard light	2	32.66
19.07.2011	7	UH	NP	Standard light	2	27.34
19.07.2011	7	UH	N	Standard light	2	28.97
19.07.2011	7	UH	P	Standard light	2	31.48
19.07.2011	7	UH	Ctrl	In situ light	3	13
19.07.2011	7	UH	NP	In situ light	3	11.9
19.07.2011	7	UH	Ctrl	Standard light	3	19.6
19.07.2011	7	UH	NP	Standard light	3	39.8
19.07.2011	7	UH	N	Standard light	3	36.17
19.07.2011	7	UH	P	Standard light	3	28.77
25.07.2011	8	LAN	Ctrl	Standard light	1	46.37
25.07.2011	8	LAN	NP	Standard light	1	81.51
25.07.2011	8	LAN	N	Standard light	1	66.45
25.07.2011	8	LAN	P	Standard light	1	51.76
25.07.2011	8	LAN	Ctrl	Standard light	2	47.5
25.07.2011	8	LAN	NP	Standard light	2	81.91
25.07.2011	8	LAN	N	Standard light	2	66.28
25.07.2011	8	LAN	P	Standard light	2	52.43
25.07.2011	8	LAN	Ctrl	Standard light	3	48.08
25.07.2011	8	LAN	NP	Standard light	3	80.04
25.07.2011	8	LAN	N	Standard light	3	64.63
25.07.2011	8	LAN	P	Standard light	3	52.76
11.07.2011	8	MUEG	Ctrl	In situ light	1	52.75
11.07.2011	8	MUEG	NP	In situ light	1	93.13
11.07.2011	8	MUEG	Ctrl	Standard light	1	61.02
11.07.2011	8	MUEG	NP	Standard light	1	66.54
11.07.2011	8	MUEG	N	Standard light	1	68.99
11.07.2011	8	MUEG	P	Standard light	1	57.03
11.07.2011	8	MUEG	Ctrl	In situ light	2	55.24
11.07.2011	8	MUEG	NP	In situ light	2	94.58
11.07.2011	8	MUEG	Ctrl	Standard light	2	55.55
11.07.2011	8	MUEG	NP	Standard light	2	70.49
11.07.2011	8	MUEG	N	Standard light	2	78.82
11.07.2011	8	MUEG	P	Standard light	2	58.08
11.07.2011	8	MUEG	Ctrl	In situ light	3	56.21
11.07.2011	8	MUEG	NP	In situ light	3	88.68
11.07.2011	8	MUEG	Ctrl	Standard light	3	56.2
11.07.2011	8	MUEG	NP	Standard light	3	81.91
11.07.2011	8	MUEG	N	Standard light	3	72.71
11.07.2011	8	MUEG	P	Standard light	3	58.78
19.07.2011	8	SCH	Ctrl	Standard light	1	7.69
19.07.2011	8	SCH	NP	Standard light	1	11.07
19.07.2011	8	SCH	N	Standard light	1	8.63
19.07.2011	8	SCH	P	Standard light	1	9.22
19.07.2011	8	SCH	Ctrl	Standard light	2	7.57
19.07.2011	8	SCH	NP	Standard light	2	11.07
19.07.2011	8	SCH	N	Standard light	2	7.94
19.07.2011	8	SCH	P	Standard light	2	8.68
19.07.2011	8	SCH	Ctrl	Standard light	3	7.88
19.07.2011	8	SCH	NP	Standard light	3	12.25
19.07.2011	8	SCH	N	Standard light	3	8.45
19.07.2011	8	SCH	P	Standard light	3	8.58
03.08.2011	8	UH	Ctrl	In situ light	1	58.91
03.08.2011	8	UH	NP	In situ light	1	59.24
03.08.2011	8	UH	Ctrl	Standard light	1	82.98
03.08.2011	8	UH	NP	Standard light	1	94.6
03.08.2011	8	UH	N	Standard light	1	93.59
03.08.2011	8	UH	P	Standard light	1	81.45
03.08.2011	8	UH	Ctrl	In situ light	2	56.56
03.08.2011	8	UH	NP	In situ light	2	60.8
03.08.2011	8	UH	Ctrl	Standard light	2	75.52
03.08.2011	8	UH	NP	Standard light	2	94.36
03.08.2011	8	UH	N	Standard light	2	94.23
03.08.2011	8	UH	P	Standard light	2	85.66
03.08.2011	8	UH	Ctrl	In situ light	3	55.76
03.08.2011	8	UH	NP	In situ light	3	57.1
03.08.2011	8	UH	Ctrl	Standard light	3	78.68
03.08.2011	8	UH	NP	Standard light	3	98.48
03.08.2011	8	UH	N	Standard light	3	97.19
03.08.2011	8	UH	P	Standard light	3	80.2
08.08.2011	9	LAN	Ctrl	Standard light	1	37.23
08.08.2011	9	LAN	NP	Standard light	1	94.68
08.08.2011	9	LAN	N	Standard light	1	55.08
08.08.2011	9	LAN	P	Standard light	1	40.04
08.08.2011	9	LAN	Ctrl	Standard light	2	37.43
08.08.2011	9	LAN	NP	Standard light	2	91.87
08.08.2011	9	LAN	N	Standard light	2	54.3
08.08.2011	9	LAN	P	Standard light	2	42.46
08.08.2011	9	LAN	Ctrl	Standard light	3	35.8
08.08.2011	9	LAN	NP	Standard light	3	97.63
08.08.2011	9	LAN	N	Standard light	3	54.28
08.08.2011	9	LAN	P	Standard light	3	42.81
25.07.2011	9	MUEG	Ctrl	In situ light	1	8
25.07.2011	9	MUEG	NP	In situ light	1	9.56
25.07.2011	9	MUEG	Ctrl	Standard light	1	13.25
25.07.2011	9	MUEG	NP	Standard light	1	15.21
25.07.2011	9	MUEG	N	Standard light	1	13.93
25.07.2011	9	MUEG	P	Standard light	1	15.1
25.07.2011	9	MUEG	Ctrl	In situ light	2	8.17
25.07.2011	9	MUEG	NP	In situ light	2	9.58
25.07.2011	9	MUEG	Ctrl	Standard light	2	12.89
25.07.2011	9	MUEG	NP	Standard light	2	16.76
25.07.2011	9	MUEG	N	Standard light	2	15.14
25.07.2011	9	MUEG	P	Standard light	2	16.26
25.07.2011	9	MUEG	Ctrl	In situ light	3	10.83
25.07.2011	9	MUEG	NP	In situ light	3	8.4
25.07.2011	9	MUEG	Ctrl	Standard light	3	12.79
25.07.2011	9	MUEG	NP	Standard light	3	16.32
25.07.2011	9	MUEG	N	Standard light	3	14.8
25.07.2011	9	MUEG	P	Standard light	3	13.43
01.08.2011	9	SCH	Ctrl	Standard light	1	14.29
01.08.2011	9	SCH	NP	Standard light	1	24.27
01.08.2011	9	SCH	N	Standard light	1	17.47
01.08.2011	9	SCH	P	Standard light	1	14.5
01.08.2011	9	SCH	Ctrl	Standard light	2	14.21
01.08.2011	9	SCH	NP	Standard light	2	22.98
01.08.2011	9	SCH	N	Standard light	2	15.9
01.08.2011	9	SCH	P	Standard light	2	14.37
01.08.2011	9	SCH	Ctrl	Standard light	3	13.22
01.08.2011	9	SCH	NP	Standard light	3	23.72
01.08.2011	9	SCH	N	Standard light	3	16.41
01.08.2011	9	SCH	P	Standard light	3	13.26
16.08.2011	9	UH	Ctrl	In situ light	1	48.67
16.08.2011	9	UH	NP	In situ light	1	53.25
16.08.2011	9	UH	Ctrl	Standard light	1	119.9
16.08.2011	9	UH	NP	Standard light	1	143.63
16.08.2011	9	UH	N	Standard light	1	131.91
16.08.2011	9	UH	P	Standard light	1	120.28
16.08.2011	9	UH	Ctrl	In situ light	2	47.95
16.08.2011	9	UH	NP	In situ light	2	52.6
16.08.2011	9	UH	Ctrl	Standard light	2	115.04
16.08.2011	9	UH	NP	Standard light	2	142.81
16.08.2011	9	UH	N	Standard light	2	140.41
16.08.2011	9	UH	P	Standard light	2	124.79
16.08.2011	9	UH	Ctrl	In situ light	3	47.42
16.08.2011	9	UH	NP	In situ light	3	53.91
16.08.2011	9	UH	Ctrl	Standard light	3	114.82
16.08.2011	9	UH	NP	Standard light	3	145.11
16.08.2011	9	UH	N	Standard light	3	133.47
16.08.2011	9	UH	P	Standard light	3	119.8
23.08.2011	10	LAN	Ctrl	Standard light	1	42.01
23.08.2011	10	LAN	NP	Standard light	1	81.7
23.08.2011	10	LAN	N	Standard light	1	59.76
23.08.2011	10	LAN	P	Standard light	1	46.25
23.08.2011	10	LAN	Ctrl	Standard light	2	42.49
23.08.2011	10	LAN	NP	Standard light	2	84.37
23.08.2011	10	LAN	N	Standard light	2	61.61
23.08.2011	10	LAN	P	Standard light	2	47.12
23.08.2011	10	LAN	Ctrl	Standard light	3	43
23.08.2011	10	LAN	NP	Standard light	3	76.64
23.08.2011	10	LAN	N	Standard light	3	58.54
23.08.2011	10	LAN	P	Standard light	3	46.24
08.08.2011	10	MUEG	Ctrl	In situ light	1	31.23
08.08.2011	10	MUEG	NP	In situ light	1	34.91
08.08.2011	10	MUEG	Ctrl	Standard light	1	38.44
08.08.2011	10	MUEG	NP	Standard light	1	40.12
08.08.2011	10	MUEG	N	Standard light	1	39.68
08.08.2011	10	MUEG	P	Standard light	1	40.48
08.08.2011	10	MUEG	Ctrl	In situ light	2	31.34
08.08.2011	10	MUEG	NP	In situ light	2	31.29
08.08.2011	10	MUEG	Ctrl	Standard light	2	39.1
08.08.2011	10	MUEG	NP	Standard light	2	34.1
08.08.2011	10	MUEG	N	Standard light	2	38.73
08.08.2011	10	MUEG	P	Standard light	2	36.3
08.08.2011	10	MUEG	Ctrl	In situ light	3	29.56
08.08.2011	10	MUEG	NP	In situ light	3	32.05
08.08.2011	10	MUEG	Ctrl	Standard light	3	39.17
08.08.2011	10	MUEG	NP	Standard light	3	37.83
08.08.2011	10	MUEG	N	Standard light	3	37.37
08.08.2011	10	MUEG	P	Standard light	3	38.52
15.08.2011	10	SCH	Ctrl	Standard light	1	13.22
15.08.2011	10	SCH	NP	Standard light	1	26.54
15.08.2011	10	SCH	N	Standard light	1	15.95
15.08.2011	10	SCH	P	Standard light	1	20.14
15.08.2011	10	SCH	Ctrl	Standard light	2	13.93
15.08.2011	10	SCH	NP	Standard light	2	26.01
15.08.2011	10	SCH	N	Standard light	2	15.47
15.08.2011	10	SCH	P	Standard light	2	23.08
15.08.2011	10	SCH	Ctrl	Standard light	3	13.76
15.08.2011	10	SCH	NP	Standard light	3	26.91
15.08.2011	10	SCH	N	Standard light	3	19.07
15.08.2011	10	SCH	P	Standard light	3	20.28
30.08.2011	10	UH	Ctrl	In situ light	1	52.56
30.08.2011	10	UH	NP	In situ light	1	60.56
30.08.2011	10	UH	Ctrl	Standard light	1	106.49
30.08.2011	10	UH	NP	Standard light	1	107.74
30.08.2011	10	UH	N	Standard light	1	103.36
30.08.2011	10	UH	P	Standard light	1	99.62
30.08.2011	10	UH	Ctrl	In situ light	2	53.81
30.08.2011	10	UH	NP	In situ light	2	56.46
30.08.2011	10	UH	Ctrl	Standard light	2	98.21
30.08.2011	10	UH	NP	Standard light	2	112.94
30.08.2011	10	UH	N	Standard light	2	113.83
30.08.2011	10	UH	P	Standard light	2	104.22
30.08.2011	10	UH	Ctrl	In situ light	3	50.98
30.08.2011	10	UH	NP	In situ light	3	52.99
30.08.2011	10	UH	Ctrl	Standard light	3	102.4
30.08.2011	10	UH	NP	Standard light	3	105.95
30.08.2011	10	UH	N	Standard light	3	112.6
30.08.2011	10	UH	P	Standard light	3	96.03
05.09.2011	11	LAN	Ctrl	Standard light	1	39.71
05.09.2011	11	LAN	NP	Standard light	1	76.39
05.09.2011	11	LAN	N	Standard light	1	62.34
05.09.2011	11	LAN	P	Standard light	1	44.67
05.09.2011	11	LAN	Ctrl	Standard light	2	42.03
05.09.2011	11	LAN	NP	Standard light	2	77.34
05.09.2011	11	LAN	N	Standard light	2	61.87
05.09.2011	11	LAN	P	Standard light	2	44.82
05.09.2011	11	LAN	Ctrl	Standard light	3	41.09
05.09.2011	11	LAN	NP	Standard light	3	77.46
05.09.2011	11	LAN	N	Standard light	3	59.58
05.09.2011	11	LAN	P	Standard light	3	44.63
22.08.2011	11	MUEG	Ctrl	In situ light	1	59.51
22.08.2011	11	MUEG	NP	In situ light	1	60.77
22.08.2011	11	MUEG	Ctrl	Standard light	1	62.06
22.08.2011	11	MUEG	NP	Standard light	1	83.85
22.08.2011	11	MUEG	N	Standard light	1	84.48
22.08.2011	11	MUEG	P	Standard light	1	68.59
22.08.2011	11	MUEG	Ctrl	In situ light	2	55.9
22.08.2011	11	MUEG	NP	In situ light	2	58.75
22.08.2011	11	MUEG	Ctrl	Standard light	2	64.34
22.08.2011	11	MUEG	NP	Standard light	2	79.31
22.08.2011	11	MUEG	N	Standard light	2	83.95
22.08.2011	11	MUEG	P	Standard light	2	66.71
22.08.2011	11	MUEG	Ctrl	In situ light	3	58.4
22.08.2011	11	MUEG	NP	In situ light	3	54.52
22.08.2011	11	MUEG	Ctrl	Standard light	3	65.58
22.08.2011	11	MUEG	NP	Standard light	3	78
22.08.2011	11	MUEG	N	Standard light	3	84.66
22.08.2011	11	MUEG	P	Standard light	3	66.05
29.08.2011	11	SCH	Ctrl	In situ light	1	10.03
29.08.2011	11	SCH	NP	In situ light	1	14.38
29.08.2011	11	SCH	Ctrl	Standard light	1	8.49
29.08.2011	11	SCH	NP	Standard light	1	15.75
29.08.2011	11	SCH	N	Standard light	1	9.13
29.08.2011	11	SCH	P	Standard light	1	14.33
29.08.2011	11	SCH	Ctrl	In situ light	2	9.92
29.08.2011	11	SCH	NP	In situ light	2	14.88
29.08.2011	11	SCH	Ctrl	Standard light	2	8.92
29.08.2011	11	SCH	NP	Standard light	2	15.89
29.08.2011	11	SCH	N	Standard light	2	9.96
29.08.2011	11	SCH	P	Standard light	2	14.64
29.08.2011	11	SCH	Ctrl	In situ light	3	9.24
29.08.2011	11	SCH	NP	In situ light	3	14.4
29.08.2011	11	SCH	Ctrl	Standard light	3	7.82
29.08.2011	11	SCH	NP	Standard light	3	14.98
29.08.2011	11	SCH	N	Standard light	3	8.26
29.08.2011	11	SCH	P	Standard light	3	14.56
13.09.2011	11	UH	Ctrl	In situ light	1	36.09
13.09.2011	11	UH	NP	In situ light	1	29.73
13.09.2011	11	UH	Ctrl	Standard light	1	86.36
13.09.2011	11	UH	NP	Standard light	1	82.64
13.09.2011	11	UH	N	Standard light	1	82.01
13.09.2011	11	UH	P	Standard light	1	76.19
13.09.2011	11	UH	Ctrl	In situ light	2	35.25
13.09.2011	11	UH	NP	In situ light	2	29.42
13.09.2011	11	UH	Ctrl	Standard light	2	72.56
13.09.2011	11	UH	NP	Standard light	2	86.29
13.09.2011	11	UH	N	Standard light	2	89.86
13.09.2011	11	UH	P	Standard light	2	83.12
13.09.2011	11	UH	Ctrl	In situ light	3	35.1
13.09.2011	11	UH	NP	In situ light	3	27.39
13.09.2011	11	UH	Ctrl	Standard light	3	77.03
13.09.2011	11	UH	NP	Standard light	3	87.1
13.09.2011	11	UH	N	Standard light	3	87.94
13.09.2011	11	UH	P	Standard light	3	71.35
21.09.2011	12	LAN	Ctrl	Standard light	1	35.62
21.09.2011	12	LAN	NP	Standard light	1	68.97
21.09.2011	12	LAN	N	Standard light	1	53.94
21.09.2011	12	LAN	P	Standard light	1	38.5
21.09.2011	12	LAN	Ctrl	Standard light	2	35.42
21.09.2011	12	LAN	NP	Standard light	2	71.18
21.09.2011	12	LAN	N	Standard light	2	52.35
21.09.2011	12	LAN	P	Standard light	2	36.77
21.09.2011	12	LAN	Ctrl	Standard light	3	34.83
21.09.2011	12	LAN	NP	Standard light	3	69.6
21.09.2011	12	LAN	N	Standard light	3	52.73
21.09.2011	12	LAN	P	Standard light	3	38.25
05.09.2011	12	MUEG	Ctrl	In situ light	1	59.43
05.09.2011	12	MUEG	NP	In situ light	1	85.84
05.09.2011	12	MUEG	Ctrl	Standard light	1	55.16
05.09.2011	12	MUEG	NP	Standard light	1	126.68
05.09.2011	12	MUEG	N	Standard light	1	120.25
05.09.2011	12	MUEG	P	Standard light	1	52.26
05.09.2011	12	MUEG	Ctrl	In situ light	2	57.38
05.09.2011	12	MUEG	NP	In situ light	2	87.73
05.09.2011	12	MUEG	Ctrl	Standard light	2	52.65
05.09.2011	12	MUEG	NP	Standard light	2	118.11
05.09.2011	12	MUEG	N	Standard light	2	126.93
05.09.2011	12	MUEG	P	Standard light	2	50.86
05.09.2011	12	MUEG	Ctrl	In situ light	3	60.54
05.09.2011	12	MUEG	NP	In situ light	3	89.65
05.09.2011	12	MUEG	Ctrl	Standard light	3	51.7
05.09.2011	12	MUEG	NP	Standard light	3	115.26
05.09.2011	12	MUEG	N	Standard light	3	122.47
05.09.2011	12	MUEG	P	Standard light	3	53.56
12.09.2011	12	SCH	Ctrl	Standard light	1	10.85
12.09.2011	12	SCH	NP	Standard light	1	16.67
12.09.2011	12	SCH	N	Standard light	1	12.47
12.09.2011	12	SCH	P	Standard light	1	15.88
12.09.2011	12	SCH	Ctrl	Standard light	2	11.19
12.09.2011	12	SCH	NP	Standard light	2	16.31
12.09.2011	12	SCH	N	Standard light	2	12.84
12.09.2011	12	SCH	P	Standard light	2	16.08
12.09.2011	12	SCH	Ctrl	Standard light	3	10.17
12.09.2011	12	SCH	NP	Standard light	3	16.3
12.09.2011	12	SCH	N	Standard light	3	10.14
12.09.2011	12	SCH	P	Standard light	3	14.65
19.09.2011	13	MUEG	Ctrl	In situ light	1	34.24
19.09.2011	13	MUEG	NP	In situ light	1	35.38
19.09.2011	13	MUEG	Ctrl	Standard light	1	33.47
19.09.2011	13	MUEG	NP	Standard light	1	55.51
19.09.2011	13	MUEG	N	Standard light	1	53.79
19.09.2011	13	MUEG	P	Standard light	1	34.57
19.09.2011	13	MUEG	Ctrl	In situ light	2	30.29
19.09.2011	13	MUEG	NP	In situ light	2	33.53
19.09.2011	13	MUEG	Ctrl	Standard light	2	29.95
19.09.2011	13	MUEG	NP	Standard light	2	55.57
19.09.2011	13	MUEG	N	Standard light	2	57.39
19.09.2011	13	MUEG	P	Standard light	2	34.07
19.09.2011	13	MUEG	Ctrl	In situ light	3	31.3
19.09.2011	13	MUEG	NP	In situ light	3	34.07
19.09.2011	13	MUEG	Ctrl	Standard light	3	29.75
19.09.2011	13	MUEG	NP	Standard light	3	49.89
19.09.2011	13	MUEG	N	Standard light	3	53.36
19.09.2011	13	MUEG	P	Standard light	3	31.07
26.09.2011	13	SCH	Ctrl	Standard light	1	9.21
26.09.2011	13	SCH	P	Standard light	1	9.48
26.09.2011	13	SCH	N	Standard light	1	10.32
26.09.2011	13	SCH	NP	Standard light	1	14.56
26.09.2011	13	SCH	Ctrl	In situ light	1	8.06
26.09.2011	13	SCH	NP	In situ light	1	9.2
26.09.2011	13	SCH	Ctrl	Standard light	2	8.47
26.09.2011	13	SCH	P	Standard light	2	9.26
26.09.2011	13	SCH	N	Standard light	2	10.1
26.09.2011	13	SCH	NP	Standard light	2	15.53
26.09.2011	13	SCH	Ctrl	In situ light	2	8.19
26.09.2011	13	SCH	NP	In situ light	2	9.24
26.09.2011	13	SCH	Ctrl	Standard light	3	9.25
26.09.2011	13	SCH	P	Standard light	3	9.04
26.09.2011	13	SCH	N	Standard light	3	9.9
26.09.2011	13	SCH	NP	Standard light	3	16.48
26.09.2011	13	SCH	Ctrl	In situ light	3	8.51
26.09.2011	13	SCH	NP	In situ light	3	9.22
