# Supplementary material for: Seasonal Patterns of Nitrogen and Phosphorus Limitation in Four German Lakes and the Predictability of Limitation Status from Ambient Nutrient Concentrations
Source: PLoS One. 2014 Apr 22;9(4):e96065. doi: 10.1371/journal.pone.0096065 (PMC3996004; doi:10.1371/journal.pone.0096065)
Supplement: Table S3 — Response ratio for each experiment that was classified as nutrient limitation. Chlrophyll_a_(N) (Chlorophyll a concentration at the end of the experiment in the +N Treatment); Chlrophyll_a_(P) (Chlorophyll a concentration at the end of the experiment in the +P Treatment); RR (Response ratio: RR = ln(Chlrophyll_a_(P) Chlrophyll_a_(N) −1); RR was only calculated for experiments in which nutrient limitation was identified by the model selection). (CSV) [file pone.0096065.s003.csv]

Experiment number	Date	Lake	Chlrophyll_a_(N)	Chlrophyll_a_(P)	RR
1	18.04.2011	LAN	46.99666667	62.32	0.282205724
2	02.05.2011	LAN	54.86	51.2	-0.069044953
3	16.05.2011	LAN	48.26666667	38.71666667	-0.220471021
4	30.05.2011	LAN	97.4	60.52333333	-0.475797245
5	14.06.2011	LAN	96.77666667	61.09333333	-0.460003169
6	27.06.2011	LAN	67.62666667	47.63	-0.350539568
7	11.07.2011	LAN	63.08	49.99333333	-0.232514099
8	25.07.2011	LAN	65.78666667	52.31666667	-0.229102189
9	08.08.2011	LAN	54.55333333	41.77	-0.267000438
10	23.08.2011	LAN	59.97	46.53666667	-0.253603905
11	25.07.2011	LAN	65.78666667	52.31666667	-0.229102189
12	21.09.2011	LAN	53.00666667	37.84	-0.337050948
1	04.04.2011	MUEG	26.41666667	43.10666667	0.48968254
2	18.04.2011	MUEG	49.56333333	62.38666667	0.230100264
3	02.05.2011	MUEG	58.34	109.64	0.630914307
4	16.05.2011	MUEG	6.62	8.646666667	0.26707852
8	11.07.2011	MUEG	73.50666667	57.96333333	-0.237565478
12	05.09.2011	MUEG	123.2166667	52.22666667	-0.858351103
13	19.09.2011	MUEG	54.84666667	33.23666667	-0.500887729
2	26.04.2011	SCH	20.62666667	23.68333333	0.138186829
3	09.05.2011	SCH	9.733333333	11.16666667	0.13737673
4	23.05.2011	SCH	9.773333333	10.75	0.095248166
5	06.06.2011	SCH	2.77	3.5	0.233915648
6	21.06.2011	SCH	5.786666667	6.213333333	0.0711411
7	04.07.2011	SCH	8.35	9.553333333	0.134628595
8	19.07.2011	SCH	8.34	8.826666667	0.056714226
9	01.08.2011	SCH	16.59333333	14.04333333	-0.166853221
10	15.08.2011	SCH	16.83	21.16666667	0.229264609
11	29.08.2011	SCH	9.116666667	14.51	0.464733827
12	12.09.2011	SCH	11.81666667	15.53666667	0.273691857
13	26.09.2011	SCH	10.10666667	9.26	-0.087491223
1	12.04.2011	UH	32.65	47.97	0.38473096
2	11.05.2011	UH	35.44333333	50.95666667	0.363040421
3	24.05.2011	UH	47.31	61.37666667	0.260308052
9	16.08.2011	UH	135.2633333	121.6233333	-0.106294659
